# Supplementary material for: OneStopRNAseq: A Web Application for Comprehensive and Efficient Analyses of RNA-Seq Data
Source: Genes (Basel). 2020 Oct 2;11(10):1165. doi: 10.3390/genes11101165 (PMC7650687; doi:10.3390/genes11101165)
Supplement: Supplementary file 1 [file genes-11-01165-s001.zip]

Archive with 18 entries (15 files):
- SupplementaryFiles/
- SupplementaryFiles/.DS_Store
- __MACOSX/
- __MACOSX/SupplementaryFiles/
- __MACOSX/SupplementaryFiles/._.DS_Store
- SupplementaryFiles/Table S2.Software and parameter settings used by the OneStopRNAseq workflow.docx
- __MACOSX/SupplementaryFiles/._Table S2.Software and parameter settings used by the OneStopRNAseq workflow.docx
- SupplementaryFiles/Figure S1. FASTQC.pdf
- __MACOSX/SupplementaryFiles/._Figure S1. FASTQC.pdf
- SupplementaryFiles/Table S4. Summary of DAS events.xlsx
- __MACOSX/SupplementaryFiles/._Table S4. Summary of DAS events.xlsx
- SupplementaryFiles/UserGuideOneStopRNAseq.docx
- __MACOSX/SupplementaryFiles/._UserGuideOneStopRNAseq.docx
- SupplementaryFiles/Table S1. comparison of workflows.xlsx
- __MACOSX/SupplementaryFiles/._Table S1. comparison of workflows.xlsx
- SupplementaryFiles/Table S3 Enriched ubiquitination gene sets.xlsx
- __MACOSX/SupplementaryFiles/._Table S3 Enriched ubiquitination gene sets.xlsx
- __MACOSX/._SupplementaryFiles
