# Supplementary material for: OneStopRNAseq: A Web Application for Comprehensive and Efficient Analyses of RNA-Seq Data
Source: Genes (Basel). 2020 Oct 2;11(10):1165. doi: 10.3390/genes11101165 (PMC7650687; doi:10.3390/genes11101165)
Supplement: Supplementary file 1 [file genes-11-01165-s001.zip › SupplementaryFiles/Table S4. Summary of DAS events.xlsx]

## Sheet: Sheet1
Table S4. The numbers of significant differential alternative splicing events detected by rMATS using only reads that span splicing juctions defined by rMATS (Junction counts) or reads that span splicing juctions plus reads that do not cross an exon boundary (Junction counts + Exon Counts). The latter are shown in parentheses. FDR < 0.05
Contrast	Alternative 3' splicing site	Alternative 5' Splicing Site	Mutual Exclusive Exons	Retained Intron	Skipped Exon
CK_24h - USP7797_24h	7 (7)	3 (4)	0 (0)	0 (1)	39 (34)
CK_48h - USP7797_48h	4 (4)	10 (10)	2 (1)	2 (3)	30 (30)
Time-by-treatment interaction (USP7797_48h -USP7797_24h) - (CK_48h - CK_24h)	0 (0)	0 (2)	0 (0)	2 (1)	5 (5)
