# Supplementary material for: OneStopRNAseq: A Web Application for Comprehensive and Efficient Analyses of RNA-Seq Data
Source: Genes (Basel). 2020 Oct 2;11(10):1165. doi: 10.3390/genes11101165 (PMC7650687; doi:10.3390/genes11101165)
Supplement: Supplementary file 1 [file genes-11-01165-s001.zip › SupplementaryFiles/Table S1. comparison of workflows.xlsx]

## Sheet: Sheet1
Features	OneStopRNAseq	RNACocktail	MeV stand alone/Web MeV	wapRNA (outdated)	RseqFlow (outdated)	GT-FAR (no longer supported)	BioJupies	GREIN	GENE-Counter	ExpressionPlot (defunct)	easyRNASeq	DEWE	BioWardrobe (commercial)	eRNA	GobyWeb	SeqBox	TRAPLINE	CANEapp	START App	Myrna (outdated)	RNA CoMPASS	QuickNGS	RobiNA(outdated)	Chipster	RASflow	QuickRNASeq	MAP-RSeq	RAP (defunct)	VIPER	ARMOR	GEO2RNAseq	iDEP	UTAP	BISR-RNAseq	ArrayExpressHTS (old)	SalmonTE	HppRNA	Shiny-Seq	TRAPR	PRADA
web interface	X			X				X		X		GUI	GUI	GUI	X	GUI		GUI	X		X	X	GUI	X		X		X				X	X					X
Data upload	Dropbox link, GEO		web upload, TCGA, GEO	web upload		web upload	web upload, GEO, GTEx	GEO		web upload		web upload	web upload, FTP, GEO/SRA		Web upload				web upload			web upload		web upload				web upload, web link, Dropbox	specified in a configuration file	specified in a configuration file			web upload
input file format	fastq(.gz), BAM, Count Table, Rank file		read count table	fastq(.gz)		fastq.gz	fastq(.gz), gene expression table		fastq(.gz)	fastq(.gz), BAM, gene expression table	BAM	fastq(.gz)	fastq(.gz), SRA	fastq(.gz)	fastq(.gz), fasta, csfast, goby reads input file(s)	fastq(.gz)	fastq(.gz)	fastq(.gz/.bz), tar(.gz), SRA	read count table, table containing expression values along with differential expression analysis output	fastq(.gz)		fastq(.gz)	fastq(.gz), SAM/BAM, BED, read count table	fastq(.gz), SAM/BAM, BED, read count table	fastq(.gz)	fastq(.gz)	fastq(.gz)	fastq, SAM/AM, SRA, or compressed archive	fastq(.gz)	fastq(.gz)	fastq(.gz), GEO accession number	gene-level count matrix	bcl, fastq(.gz)	fastq(.gz)	fastq(.gz), ArrayExpress accession number	fastq(.gz)	fastq(.gz)	read count table, transcript abundance estimates	read count table	paired-end, fastq(.gz), SAM/BAM
raw read quality control	X (FASTQC/MultiQC)				X	X		X		X		X		X			X					X	X	X	X	X	X	X	X	X	X		X	X	X		X
read filtering/trimming				X		X						X	X	X		X	X	X			X (deduplication)		X	X	X			X		X	X		X				X
genome alignment	X (STAR)	X		X (BWA)	X (Bowtie and PerM)	X	X			X (Bowtie + Junction database)		X	X	X	X	X	X	X		X (Bowtie)	X (Novoalign)	X	X(Bowtie)	X	X	X	X	X		X	X		X	X	X		X			X (BWA dual mapping)
post-alignment qualtiy control	X (QoRTs; SAMtools, SAMStat)					X				X			X				X							X	X	X	X		X		X		X	X	X		X			X
pseudoalignment	Kalisto from Shiny-Seq	X						Salmon																	X											X
gene-level expression estimation	X (featureCounts)	X		X	X (gene and exon in RPKM, SJ in RPM)		X			X	X (or any features)	X	X		X	X	X	X			X	X		X	X	X	X	X	X	X	X		X	X	X		X
sample level analysis	X (PCA, correlation analysis and sample expression profile distance)		X				X	X	X			X							X			X		X			X		X		X	X					X	X
differential gene expression	X (DESeq2)	X	X	X			X	X	X	X		X	X	X	X	X	X	X	X	X (LRT or permutation-based tests; only for large sample size)	X	X	X	X	X		X	X	X	X	X	X	X	X			X	X	X
transposon clade expression estimation	X (SalmonTE)								X																											X
allele-specific expression analysis	X (GATK ASEReadCounter)								X
alternative splicing analysis	X (rMATS)					X			X								X					X						X
lnRNA analysis	X								X									X																			X
co-expression analysis	Leverage the functionality in Shiny-seq																																					X
promoter TF motif over-representation analysis	Leverage the functionality in Shiny-seq																																					X
gene ontology enrichment analysis	GSEA			X			X	X	X								X					X										X						X
pathway analysis	GSEA			X			X	X				X (PathfindR)					X (DAVID)					KEGG				X			KEGG pathway, GSEA	GSEA		KEGG, SRING-db, GSEA						X (GSEA, KEGG, MSigDB
consolidated report	X						X																		X	X	X	X	X		X		X		X
Interactive visualization	X (Shiny Apps)						X			X									X (Shiny app)							X				X				X
workflow language	Snakemake				Pegasus	Pegasus	Python Jupyter notebook				R			Perl				Python	R						Snakemake				Snakemake	Snakemake	R	R	Snakemake		R package	snakemake	Snakemake	R Shiny App	R package
job scheduler	LSF														SGE			LSF			PBS							Torque PBS					LSF, PBS, or docker image	PBS						LSF, PBS
running environment	cluster		AWS cloud, local computer	cluster	cluster	Amazon EC2 cloud	Client server		cluster	Any platform	Any platform	Any platform	cluster, MacOS	cluster	cluster	optimized for a local game computer NUC617KYK	X	cluster, cloud	local, client server	Amazon Elastic MapReduce, Hadoop cluster		cluster		client server, local cluster	cluster	cluster	cluster	cloud	cluster, cloud	cluster	local cluster		cluster, cloud	cluster	R cloud at EBI, local cluster			Any platform	Any platform
support new species	X			X	X	X	X		X			X										X	X	X	X	X	X	upon request	X	X					X		X
dependencies packaged	X					X	docker	R package, docker				dcker	NO				X	X					X	X	conda		X	X	conda	conda	conda						X
package easy to update	X				X		X		X				NO		X									X	X	X		X	X	X	X	X
