# Supplementary material for: OneStopRNAseq: A Web Application for Comprehensive and Efficient Analyses of RNA-Seq Data
Source: Genes (Basel). 2020 Oct 2;11(10):1165. doi: 10.3390/genes11101165 (PMC7650687; doi:10.3390/genes11101165)
Supplement: Supplementary file 1 [file genes-11-01165-s001.zip › SupplementaryFiles/Table S3 Enriched ubiquitination gene sets.xlsx]

## Sheet: Sheet1
Table S3.Gene Ontology (GO) terms related to protein ubiquitination are enriched among down-regulated genes by USP7797 treatment compared to DMSO vehicle control
GO TERM	GENE SET SIZE	ENRICHMENT SCORE	NORMALIZED ENRICHMENT SCORE	NOMINAL p-val	FDR q-val	FWER p-val	RANK AT MAX
GO_PROTEIN_MONOUBIQUITINATION	69	-0.343095	-3.35417	0	0	0	8444
GO_PROTEIN_POLYUBIQUITINATION	298	-0.167369	-3.28088	0	0	0	8444
GO_HISTONE_DEUBIQUITINATION	22	-0.485023	-2.78931	0	6.81e-05	0.026	6315
GO_PROTEIN_AUTOUBIQUITINATION	66	-0.25889	-2.48094	0	0.000819	0.349	6686
